# Supplementary material for: Control of chrysanthemum flowering through integration with an aging pathway
Source: Nat Commun. 2017 Oct 10;8:829. doi: 10.1038/s41467-017-00812-0 (PMC5635119; doi:10.1038/s41467-017-00812-0)
Supplement: Supplementary file 2 — Supplementary Data 1 [file 41467_2017_812_MOESM2_ESM.xlsx]

## Sheet: Sheet1
Supplementary Data 1. Differentially transcribed genes in CmNF-YB8-RNAi plants compared with wild type chrysanthemum.
Accession	Annotation	Fold Change
UN070569		57.7587
UN005166	UPA16 [Capsicum annuum]	55.4767
UN021703	PREDICTED: hypothetical protein [Vitis vinifera]	31.7413
UN013038		30.4281
UN013064		30.1225
UN025649		23.8307
UN032195		23.2993
UN067387	unknown [Medicago truncatula]	23.1626
UN057596	hypothetical protein OsI_20087 [Oryza sativa Indica Group]	18.4426
UN049139		18.278
UN127294	unnamed protein product [Vitis vinifera]	15.8372
UN067571	Os12g0538600 [Oryza sativa Japonica Group]	15.0195
UN036468	ubiquitin-conjugating enzyme variant, putative [Ricinus communis]	14.2939
UN045709	predicted protein [Populus trichocarpa]	13.1011
UN071429	unnamed protein product [Vitis vinifera]	12.2134
UN050535	predicted protein [Populus trichocarpa]	11.6997
UN014468		11.5843
UN051559		11.2848
UN061934	chloroplast thioredoxin M-type [Arachis hypogaea]	10.8996
UN019847	unnamed protein product [Vitis vinifera]	10.0933
UN020323	predicted protein [Populus trichocarpa]	9.77762
UN052221		9.54925
UN077126	PREDICTED: hypothetical protein [Vitis vinifera]	8.95202
UN017045	RNA-directed DNA polymerase (Reverse transcriptase) [Medicago truncatula]	8.86469
UN012824	plasma membrane proton ATPase [Nicotiana plumbaginifolia]	8.85805
UN065095	PREDICTED: hypothetical protein isoform 2 [Vitis vinifera]	8.5417
UN057018		8.49643
UN038398	Os08g0125300 [Oryza sativa Japonica Group]	8.33991
UN046224		8.33645
UN076040	polyphenol oxidase [Trifolium pratense]	8.31626
UN089361	peptidylprolyl isomerase, putative [Ricinus communis]	8.07973
UN070143	PREDICTED: hypothetical protein [Vitis vinifera]	7.91683
UN020133		7.77995
UN058771	hypothetical protein VITISV_027369 [Vitis vinifera]	7.67543
UN114218	Aspartic proteinase nepenthesin-2 precurso[Ricinus communis]	7.58139
UN053274	hypothetical protein VITISV_028790 [Vitis vinifera]	7.51039
UN063043		7.43432
UN062112		7.39391
UN013967	PREDICTED: hypothetical protein [Vitis vinifera]	7.12453
UN005534		6.94402
UN058921	unknown [Glycine max]	6.92566
UN068605	ammonium transporter, putative [Ricinus communis]	6.66614
UN115951	sucrose sucrose 1-fructosyltransferase [Cynara cardunculus var. scolymus]	6.61886
UN078073	PREDICTED: hypothetical protein [Vitis vinifera]	6.58338
UN110049	PREDICTED: hypothetical protein [Vitis vinifera]	6.47555
UN050063		6.2639
UN070337	RecName: Full=Carbonic anhydrase 1; AltName: Full=Carbonate dehydratase 1	6.20269
UN115886	Tellurite resistance protein tehA, putative [Ricinus communis]	6.12616
UN070339	RecName: Full=Carbonic anhydrase 1; AltName: Full=Carbonate dehydratase 1	6.06071
UN005341		5.94817
UN054918		5.93753
UN068724	late embryogenis abundant protein 5 [Nicotiana tabacum]	5.89992
UN101022	photosystem II protein D1 [Phaseolus vulgaris]	5.82422
UN025951		5.7982
UN120552	RecName: Full=Pyruvate, phosphate dikinase, chloroplastic; AltName: Full=Cold-sensitive pyruvate, orthophosphate dikinase; AltName: Full=Pyruvate, orthophosphate dikinase; Flags: Precursor	5.73265
UN066520	unknown protein [Arabidopsis thaliana]	5.72952
UN064685		5.7207
UN082190	amino acid transporter, putative [Ricinus communis]	5.71491
UN083758	putative AP endonuclease/reverse transcriptase [Brassica napus]	5.70754
UN045980		5.66454
UN064400	predicted protein [Populus trichocarpa]	5.64443
UN073404	proton gradient regulation 5 [Cucumis melo]	5.58118
UN012482	NdhK [Alloispermum scabrifolium]	5.53921
UN094695	PREDICTED: hypothetical protein [Vitis vinifera]	5.42453
UN010675	Pectinesterase-1 precursor, putative [Ricinus communis]	5.39656
UN104357		5.38464
UN092207	lysine/histidine transporter [Populus trichocarpa]	5.37501
UN100118	major latex-like protein [Panax ginseng]	5.29762
UN029818		5.20406
UN095925	predicted protein [Populus trichocarpa]	5.14628
UN116915	PREDICTED: hypothetical protein [Vitis vinifera]	5.093
UN133225	putative root storage protein [Ranunculus asiaticus]	5.07601
UN059466	conserved hypothetical protein [Ricinus communis]	5.06474
UN044926		5.03569
UN063603		4.99412
UN051172	chloroplast ribulose-1,5-bisphosphate carboxylase/oxygenase small subunit [Artemisia annua]	4.9783
UN017150	hypothetical protein VITISV_042745 [Vitis vinifera]	4.85454
UN009044	PREDICTED: hypothetical protein [Vitis vinifera]	4.84225
UN079759	hypothetical protein ARALYDRAFT_333042 [Arabidopsis lyrata subsp. lyrata]	4.72189
UN088316	predicted protein [Populus trichocarpa]	4.70629
UN014109	PREDICTED: hypothetical protein [Vitis vinifera]	4.69242
UN066167	PREDICTED: hypothetical protein [Vitis vinifera]	4.65635
UN026325	unknown [Zea mays]	4.61712
UN055146	PREDICTED: hypothetical protein [Vitis vinifera]	4.61592
UN027609		4.60694
UN070338	RecName: Full=Carbonic anhydrase 1; AltName: Full=Carbonate dehydratase 1	4.57741
UN066070	hypothetical protein VITISV_012060 [Vitis vinifera]	4.55241
UN058548	unknown [Glycine max]	4.51762
UN026081	CsAPETALA1/FRUITFULL [Chrysanthemum x morifolium]	4.51755
UN118256		4.49678
UN024375	ribulose-1,5-bisphosphate carboxylase/oxygenase small subunit [Lactuca sativa]	4.49185
UN102203	Protein kinase APK1B, chloroplast precursor, putative [Ricinus communis]	4.49095
UN056890		4.45915
UN026530	hypothetical protein Poptr_cp018 [Populus trichocarpa]	4.45771
UN118370	photosystem II protein D2 [Lactuca sativa]	4.43918
UN062030	UDP-glucosyltransferase, putative [Ricinus communis]	4.43429
UN046046	plastid fructose bisphosphate aldolase [Stevia rebaudiana]	4.40147
UN012141	RecName: Full=Zinc finger CCCH domain-containing protein 19; Short=AtC3H19	4.38216
UN089852	COL domain class transcription factor [Malus x domestica]	4.37752
UN089914	predicted protein [Populus trichocarpa]	4.36874
UN026618	RecName: Full=Ribulose bisphosphate carboxylase small chain, chloroplastic; Short=RuBisCO small subunit; Flags: Precursor	4.35306
UN083119	PREDICTED: hypothetical protein [Vitis vinifera]	4.33971
UN055506	unknown [Glycine max]	4.32266
UN023568	ribulose 1,5-bisphosphate carboxylase [Leucanthemum maximum]	4.31486
UN115430		4.28021
UN050362	Os12g0552500 [Oryza sativa Japonica Group]	4.2672
UN053029	Gty37 protein [Gerbera hybrid cultivar]	4.26484
UN068853	CCHC-type integrase [Populus trichocarpa]	4.26009
UN071285	predicted protein [Populus trichocarpa]	4.25479
UN068283		4.20209
UN088162		4.16929
UN068571	conserved hypothetical protein [Ricinus communis]	4.11598
UN013065	photosystem I P700 chlorophyll a apoprotein A2 [Lotus japonicus]	4.07744
UN045780	conserved hypothetical protein [Ricinus communis]	4.07205
UN063165		4.04882
UN077830	predicted protein [Populus trichocarpa]	4.03722
UN075084		4.02959
UN022666	petB [Hordeum vulgare subsp. vulgare]	4.02766
UN069529	PREDICTED: hypothetical protein [Vitis vinifera]	4.02683
UN037291	ORF137 [Pinus koraiensis]	4.02279
UN076567	PREDICTED: hypothetical protein [Vitis vinifera]	4.0127
UN008048	predicted protein [Populus trichocarpa]	4.00856
UN012929	photosystem I P700 apoprotein A1 [Eucalyptus globulus subsp. globulus]	3.99075
UN060574	PREDICTED: hypothetical protein [Vitis vinifera]	3.95706
UN010038	Putative phytochrome kinase substrate 1, identical [Solanum demissum]	3.92386
UN058650	predicted protein [Populus trichocarpa]	3.91832
UN108538	photosystem I P700 apoprotein A2 [Jacobaea vulgaris]	3.90923
UN026516		3.90538
UN033335		3.90411
UN013487	hypothetical chloroplast RF19 [Guizotia abyssinica]	3.90397
UN098709	hypothetical protein VITISV_010199 [Vitis vinifera]	3.89661
UN029061		3.89465
UN079837	predicted protein [Populus trichocarpa]	3.89249
UN122499	ATP synthase CF1 beta subunit [Helianthus annuus]	3.87333
UN101036	unnamed protein product [Vitis vinifera]	3.86574
UN033370		3.84814
UN034982	photosystem II cp47 protein [Echinops bannaticus]	3.82497
UN062908	hypothetical protein VITISV_012830 [Vitis vinifera]	3.81872
UN116083	PREDICTED: hypothetical protein [Vitis vinifera]	3.80313
UN044975		3.79622
UN064996	germacrene A synthase [Solidago canadensis]	3.77153
UN081850	bel1 homeotic protein, putative [Ricinus communis]	3.77029
UN012583	ribosomal protein S14 [Helianthus annuus]	3.7673
UN019600	photosystem II protein K [Lactuca sativa]	3.76415
UN060034	predicted protein [Populus trichocarpa]	3.75019
UN065644	cytochrome P450 [Populus trichocarpa]	3.74986
UN062166	cysteine desulfurylase, putative [Ricinus communis]	3.73707
UN022694	photosystem II phosphoprotein [Franklinia alatamaha]	3.73163
UN012384	acyl carrier protein 3 [Helianthus annuus]	3.72836
UN012593	photosystem II 47 kDa protein [Guizotia abyssinica]	3.72551
UN058981	hypothetical protein [Nicotiana tabacum]	3.72547
UN068832	PREDICTED: hypothetical protein [Vitis vinifera]	3.72474
UN075860		3.72282
UN003469	conserved hypothetical protein [Ricinus communis]	3.68743
UN038558		3.68217
UN086304	predicted protein [Physcomitrella patens subsp. patens]	3.65983
UN075607	predicted protein [Arabidopsis lyrata subsp. lyrata]	3.65312
UN038559		3.63077
UN097981	PREDICTED: hypothetical protein [Vitis vinifera]	3.62797
UN023946	lipoxygenase, putative [Ricinus communis]	3.62754
UN050908	plastidic aldolase NPALDP1 [Nicotiana paniculata]	3.60066
UN058976	putative reverse transcriptase [Oryza sativa Japonica Group]	3.59034
UN036320	photosystem I P700 chlorophyll a apoprotein A1 [Lactuca sativa]	3.58858
UN082823	predicted protein [Populus trichocarpa]	3.56916
UN054224		3.5681
UN058525		3.55656
UN045183		3.54892
UN061553	Glucan endo-1,3-beta-glucosidase precursor, putative [Ricinus communis]	3.54727
UN068648	PREDICTED: hypothetical protein [Vitis vinifera]	3.54428
UN061018		3.51134
UN065247	2-oxoglutarate-dependent dioxygenase [Populus trichocarpa]	3.48579
UN012206	PREDICTED: hypothetical protein [Vitis vinifera]	3.48483
UN011975	PREDICTED: hypothetical protein [Vitis vinifera]	3.48006
UN009117	PREDICTED: hypothetical protein [Vitis vinifera]	3.47088
UN072204	conserved hypothetical protein [Ricinus communis]	3.46709
UN011436	RecName: Full=Pyruvate, phosphate dikinase, chloroplastic; AltName: Full=Pyruvate, orthophosphate dikinase; Flags: Precursor	3.46612
UN079713	PREDICTED: hypothetical protein [Vitis vinifera]	3.45949
UN068166	hypothetical protein VITISV_021219 [Vitis vinifera]	3.45575
UN012427	ATP synthase CF0 C subunit [Arabidopsis thaliana]	3.4511
UN048451		3.43795
UN099660	fructose-1,6-bisphosphatase [Flaveria linearis]	3.42907
UN044966		3.39367
UN043597	hypothetical protein LOC100217152 [Zea mays]	3.37796
UN012305	unnamed protein product [Vitis vinifera]	3.37393
UN050994	predicted protein [Populus trichocarpa]	3.36129
UN074334	carbonic anhydrase 3 [Flaveria cronquistii]	3.32853
UN069530	patatin-like protein [Gossypium hirsutum]	3.30941
UN070736	putative tea geometrid larvae-inducible protein [Camellia sinensis]	3.30649
UN006313	UDP-glycosyltransferase 85C2 [Stevia rebaudiana]	3.3047
UN012355	cytochrome b6/f complex subunit V [Oryza sativa Indica Group]	3.303
UN053247	PREDICTED: hypothetical protein [Vitis vinifera]	3.30297
UN003040	unnamed protein product [Vitis vinifera]	3.30224
UN066794	serine-pyruvate aminotransferase, putative [Ricinus communis]	3.29715
UN091366	PREDICTED: hypothetical protein [Vitis vinifera]	3.29585
UN024660	hypothetical protein VITISV_017654 [Vitis vinifera]	3.29421
UN086889	carbonic anhydrase 2 [Flaveria pringlei]	3.28701
UN065098	RecName: Full=NAD(P)H-quinone oxidoreductase subunit M, chloroplastic; AltName: Full=NAD(P)H dehydrogenase I subunit M; Short=NDH-1 subunit M; Short=NDH-M; Flags: Precursor	3.28227
UN017099	photosystem II protein L [Marchantia polymorpha]	3.27851
UN109423	ammonium transporter, putative [Ricinus communis]	3.2777
UN094813	cationic amino acid transporter [Populus trichocarpa]	3.26117
UN004774	predicted protein [Populus trichocarpa]	3.25646
UN026994		3.25513
UN010773	leucine-rich repeat family protein [Citrus trifoliata]	3.24843
UN011089	PREDICTED: hypothetical protein [Vitis vinifera]	3.24646
UN005169	conserved hypothetical protein [Ricinus communis]	3.24428
UN010734	PREDICTED: hypothetical protein [Vitis vinifera]	3.2371
UN045981		3.23421
UN132228	PREDICTED: hypothetical protein [Vitis vinifera]	3.2334
UN030426		3.22577
UN012409	ATP synthase CF1 alpha subunit [Ageratina adenophora]	3.22548
UN010578	plastid alpha-amylase [Actinidia chinensis]	3.22425
UN063593	RecName: Full=Ferredoxin-B; Short=Fd B	3.20781
UN062333		3.20712
UN018178		3.20422
UN046177	uncharacterized protein [Arabidopsis thaliana]	3.19665
UN099791	Chloroplast-targeted copper chaperone protein [Arabidopsis thaliana]	3.18698
UN064623	GTP binding protein, putative [Ricinus communis]	3.18625
UN049766	predicted protein [Populus trichocarpa]	3.17828
UN024864	PSI J-protein [Gossypium barbadense]	3.16315
UN051748		3.16282
UN116633	metalloendopeptidase, putative [Ricinus communis]	3.16084
UN026640	ribosomal protein S12 [Arabidopsis thaliana]	3.15991
UN070616	microsomal oleate desaturase [Carthamus tinctorius]	3.15987
UN057185	predicted protein [Populus trichocarpa]	3.15568
UN082418	sucrose transporter 1 [Hevea brasiliensis]	3.15437
UN035039	hypothetical protein VITISV_002124 [Vitis vinifera]	3.1495
UN002871	PREDICTED: hypothetical protein [Vitis vinifera]	3.14785
UN024336	ribosomal protein S7 [Helianthus annuus]	3.14051
UN077692	hydroxypyruvate reductase, putative [Ricinus communis]	3.13904
UN047105		3.13023
UN035358	predicted protein [Populus trichocarpa]	3.12988
UN053881	PREDICTED: hypothetical protein isoform 1 [Vitis vinifera]	3.1134
UN077337	PREDICTED: hypothetical protein isoform 2 [Vitis vinifera]	3.10991
UN041781		3.09877
UN052754	putative 13-lipoxygenase [Capsicum annuum]	3.08867
UN076324	conserved hypothetical protein [Ricinus communis]	3.0882
UN042433		3.08394
UN100400	SAUR-like auxin-responsive protein [Arabidopsis thaliana]	3.07979
UN012529	photosystem I reaction center subunit VIII [Lactuca sativa]	3.07812
UN120044	glucosyltransferase [Nicotiana tabacum]	3.06892
UN060069		3.06145
UN027763	PREDICTED: hypothetical protein [Vitis vinifera]	3.05192
UN021180		3.04775
UN133207	predicted protein [Populus trichocarpa]	3.04747
UN060774		3.04556
UN009665	RecName: Full=Glyceraldehyde-3-phosphate dehydrogenase B, chloroplastic; AltName: Full=NADP-dependent glyceraldehydephosphate dehydrogenase subunit B; Flags: Precursor	3.03049
UN101481	PREDICTED: hypothetical protein [Vitis vinifera]	3.02952
UN013511		3.02686
UN013580	cytochrome b559	3.01623
UN063667	glycolate oxidase [Mikania micrantha]	3.01597
UN098278	predicted protein [Populus trichocarpa]	3.00924
UN076731	hypothetical protein [Pyrus x bretschneideri]	2.98918
UN052742	unknown [Glycine max]	2.98668
UN093073	hypothetical protein VITISV_034892 [Vitis vinifera]	2.98509
UN058963	PREDICTED: hypothetical protein [Vitis vinifera]	2.97557
UN003453	zinc finger protein, putative [Ricinus communis]	2.96906
UN004261	unknown [Populus trichocarpa]	2.96539
UN096698	phosphoglycerate/bisphosphoglycerate mutase family protein [Arabidopsis lyrata subsp. lyrata]	2.96269
UN062415	putative pyridoxine biosynthesis protein [Nicotiana tabacum]	2.95951
UN083584	PREDICTED: hypothetical protein [Vitis vinifera]	2.95739
UN055800	thioredoxin f-type, putative [Ricinus communis]	2.95197
UN093596	PREDICTED: hypothetical protein [Vitis vinifera]	2.94901
UN063087	RecName: Full=Photosystem II reaction center W protein, chloroplastic; AltName: Full=PSII 6.1 kDa protein; Flags: Precursor	2.94847
UN066954	PREDICTED: hypothetical protein [Vitis vinifera]	2.94843
UN072666	Chaperone protein dnaJ 20, chloroplast precursor, putative [Ricinus communis]	2.94784
UN079641	stress enhanced protein 2 [Populus trichocarpa]	2.94643
UN069040	lipoxygenase [Camellia sinensis]	2.94467
UN124462	predicted protein [Populus trichocarpa]	2.94169
UN081522	chlorophyll A/B binding protein, putative [Ricinus communis]	2.94
UN078755	PREDICTED: hypothetical protein [Vitis vinifera]	2.9396
UN057303	chloroplast ribulose 1,5-bisphosphate carboxylase/oxygenase activase [Flaveria bidentis]	2.93574
UN066509	putative pol polyprotein [Brassica oleracea var. botrytis]	2.93259
UN121356	RecName: Full=Glycine dehydrogenase [decarboxylating] A, mitochondrial; AltName: Full=Glycine cleavage system P protein A; AltName: Full=Glycine decarboxylase A; Flags: Precursor	2.91601
UN012595	PREDICTED: hypothetical protein [Vitis vinifera]	2.91117
UN019116	ATP synthase CF0 A subunit [Helianthus annuus]	2.9031
UN062888	GEG protein [Gerbera hybrid cultivar]	2.90252
UN050705	thioredoxin H [Nicotiana alata]	2.88161
UN070904	hypothetical protein VITISV_025958 [Vitis vinifera]	2.88011
UN120049	hypothetical protein VITISV_002203 [Vitis vinifera]	2.87365
UN013815	hypothetical protein VITISV_009275 [Vitis vinifera]	2.87346
UN022662		2.87317
UN075956	hypothetical protein VITISV_026443 [Vitis vinifera]	2.86627
UN006124	DNA-damage-inducible protein f, putative [Ricinus communis]	2.86264
UN060712	chloroplast ribulose 1,5-bisphosphate carboxylase/oxygenase activase [Flaveria bidentis]	2.86206
UN125261	PREDICTED: similar to CHUP1 (CHLOROPLAST UNUSUAL POSITIONING 1) [Vitis vinifera]	2.86186
UN062486	PREDICTED: hypothetical protein [Vitis vinifera]	2.85673
UN052602	PREDICTED: hypothetical protein [Vitis vinifera]	2.85297
UN120443	predicted protein [Populus trichocarpa]	2.85143
UN091093	predicted protein [Populus trichocarpa]	2.84133
UN046197	Glucan endo-1,3-beta-glucosidase precursor, putative [Ricinus communis]	2.83654
UN104017	PREDICTED: hypothetical protein [Vitis vinifera]	2.83616
UN052977	lipid transfer protein [Senecio odorus]	2.83043
UN133208	Ycf1 [Penthorum chinense]	2.82897
UN108809	unnamed protein product [Vitis vinifera]	2.82718
UN118112	ammonium transporter, putative [Ricinus communis]	2.8194
UN111765	PREDICTED: hypothetical protein [Vitis vinifera]	2.81923
UN062520		2.81661
UN084107	broad substrate reductase/dehydrogenase [Artemisia annua]	2.81515
UN124443	hydroxycinnamoyl CoA quinate transferase 2 [Cynara cardunculus var. scolymus]	2.80583
UN095966	conserved hypothetical protein [Ricinus communis]	2.80563
UN082419	sucrose transporter SUC1 [Brassica oleracea]	2.80533
UN068914	PREDICTED: hypothetical protein [Vitis vinifera]	2.80383
UN063302	tyrosine decarboxylase [Aristolochia contorta]	2.80231
UN108636	PREDICTED: hypothetical protein [Vitis vinifera]	2.79198
UN106769	PREDICTED: hypothetical protein [Vitis vinifera]	2.78804
UN072923	xyloglucan endotransglucosylase [Gerbera hybrid cultivar]	2.78252
UN054734		2.78225
UN027541	unknown [Glycine max]	2.77977
UN047420	oligopeptide transporter OPT family [Populus trichocarpa]	2.77851
UN111982	aldehyde dehydrogenase, putative [Ricinus communis]	2.77848
UN087822	phosphoglucomutase, putative [Ricinus communis]	2.76427
UN088823	dehydrin 2 [Cichorium intybus]	2.75965
UN026730	photosystem II protein M [Potamophila parviflora]	2.75507
UN079782	RecName: Full=NAD(P)H-quinone oxidoreductase subunit 2 B, chloroplastic; AltName: Full=NAD(P)H dehydrogenase, subunit 2 B; AltName: Full=NADH-plastoquinone oxidoreductase subunit 2 B	2.7495
UN131022	hypothetical protein VITISV_011552 [Vitis vinifera]	2.74918
UN084544	PREDICTED: hypothetical protein [Vitis vinifera]	2.74884
UN065676	multicopper oxidase, putative [Ricinus communis]	2.74359
UN049901	Protein kinase APK1B, chloroplast precursor, putative [Ricinus communis]	2.74133
UN073691	conserved hypothetical protein [Ricinus communis]	2.73772
UN090849		2.7336
UN097496	hypothetical protein VITISV_000007 [Vitis vinifera]	2.72927
UN055827	PREDICTED: hypothetical protein [Vitis vinifera]	2.72211
UN002310	conserved hypothetical protein [Ricinus communis]	2.71487
UN063091	PREDICTED: hypothetical protein [Vitis vinifera]	2.71325
UN037508	alpha-form rubisco activase [Glycine max]	2.71053
UN122470	RecName: Full=Serine hydroxymethyltransferase 1, mitochondrial; Short=SHMT; AltName: Full=Glycine hydroxymethyltransferase; AltName: Full=Serine methylase; Flags: Precursor	2.71045
UN084908	PREDICTED: hypothetical protein [Vitis vinifera]	2.70815
UN131017	predicted protein [Populus trichocarpa]	2.7065
UN064775		2.70296
UN086559	PREDICTED: hypothetical protein [Vitis vinifera]	2.6928
UN026131	hypothetical protein NitaMp020 [Nicotiana tabacum]	2.69146
UN034618	chloroplast light-harvesting chlorophyll a/b-binding protein [Artemisia annua]	2.6868
UN062302	PREDICTED: hypothetical protein [Vitis vinifera]	2.68626
UN083505	predicted protein [Populus trichocarpa]	2.67322
UN076854	PREDICTED: hypothetical protein [Vitis vinifera]	2.67276
UN053873	unknown [Medicago truncatula]	2.66983
UN091490	molybdopterin cofactor sulfurase, putative [Ricinus communis]	2.66387
UN064583	unknown [Medicago truncatula]	2.66278
UN110662	ABA 8-oxidase [Lactuca sativa]	2.66243
UN069027	predicted protein [Populus trichocarpa]	2.6621
UN106718	PREDICTED: hypothetical protein [Vitis vinifera]	2.66197
UN104906	PREDICTED: hypothetical protein [Vitis vinifera]	2.65784
UN110385	PREDICTED: hypothetical protein [Vitis vinifera]	2.65633
UN012370	ORF47a [Pinus koraiensis]	2.64949
UN026639	ATP-dependent Clp protease proteolytic subunit [Lactuca sativa]	2.64928
UN133223	DNA-directed RNA polymerase alpha chain [Chrysanthemum x morifolium]	2.64207
UN116980	hypothetical protein VITISV_004505 [Vitis vinifera]	2.63856
UN067454	predicted protein [Populus trichocarpa]	2.63707
UN104448	PREDICTED: hypothetical protein [Vitis vinifera]	2.63019
UN042837	heat-shock protein, putative [Ricinus communis]	2.62999
UN009309	PREDICTED: hypothetical protein [Vitis vinifera]	2.6271
UN054090	conserved hypothetical protein [Ricinus communis]	2.62579
UN061210	nitrate transporter, putative [Ricinus communis]	2.62441
UN045451		2.61916
UN050996	unnamed protein product [Vitis vinifera]	2.61619
UN050841	PREDICTED: hypothetical protein [Vitis vinifera]	2.61129
UN060180	hypothetical protein [Cucumis melo subsp. melo]	2.60683
UN055166	DNA binding protein, putative [Ricinus communis]	2.6061
UN116891	predicted protein [Populus trichocarpa]	2.60544
UN035038	NADH dehydrogenase subunit 1 [Lactuca sativa]	2.59933
UN022151	photosystem I assembly protein Ycf4 [Lactuca sativa]	2.59647
UN102477	predicted protein [Populus trichocarpa]	2.59288
UN105567	PREDICTED: hypothetical protein [Vitis vinifera]	2.58853
UN073940	hypothetical protein VITISV_000471 [Vitis vinifera]	2.58832
UN066705	PREDICTED: hypothetical protein [Vitis vinifera]	2.5869
UN093288	PREDICTED: hypothetical protein [Vitis vinifera]	2.58349
UN063985		2.57703
UN093367		2.57627
UN044902	glycolate oxidase [Mikania micrantha]	2.57549
UN113564	unknown protein [Glycine max]	2.57227
UN011804	PREDICTED: hypothetical protein [Vitis vinifera]	2.57211
UN124988	PREDICTED: hypothetical protein [Vitis vinifera]	2.56811
UN062674	PREDICTED: hypothetical protein [Vitis vinifera]	2.56626
UN071707		2.56093
UN094536	PREDICTED: hypothetical protein [Vitis vinifera]	2.55917
UN038451	predicted protein [Populus trichocarpa]	2.55587
UN054678	RecName: Full=Chalcone synthase 3; AltName: Full=Naringenin-chalcone synthase 3	2.55212
UN005312	harpin binding protein 1 [Solanum lycopersicum]	2.55135
UN071643	oligopeptide transporter, putative [Ricinus communis]	2.55121
UN020682	cytochrome P450 [Populus trichocarpa]	2.54711
UN065409	chloroplast ferredoxin-NADP+ oxidoreductase precursor [Capsicum annuum]	2.54533
UN013841		2.54008
UN073952	unnamed protein product [Vitis vinifera]	2.52312
UN077279	PREDICTED: hypothetical protein [Vitis vinifera]	2.52102
UN032913	conserved hypothetical protein [Ricinus communis]	2.52101
UN086305	expressed hypothetical protein [Trichoplax adhaerens]	2.51573
UN095577	Plastid-lipid-Associated Protein [Nicotiana tabacum]	2.51165
UN057687	PREDICTED: hypothetical protein [Vitis vinifera]	2.50993
UN084348	RecName: Full=ATP synthase subunit b', chloroplastic; AltName: Full=ATP synthase F(0) sector subunit b'; AltName: Full=ATPase subunit II; Flags: Precursor	2.50923
UN002800	conserved hypothetical protein [Ricinus communis]	2.5081
UN004243	serine-threonine protein kinase, plant-type, putative [Ricinus communis]	2.50761
UN002736	predicted protein [Populus trichocarpa]	2.50637
UN120281	predicted protein [Populus trichocarpa]	2.50454
UN011609	CmSPL5	2.5
UN101352	predicted protein [Populus trichocarpa]	2.49938
UN093771	hypothetical protein VITISV_032100 [Vitis vinifera]	2.49925
UN010958	conserved hypothetical protein [Ricinus communis]	2.4988
UN042439	hypothetical protein ARALYDRAFT_894639 [Arabidopsis lyrata subsp. lyrata]	2.49789
UN115899	PREDICTED: hypothetical protein [Vitis vinifera]	2.49653
UN114847	PREDICTED: hypothetical protein [Vitis vinifera]	2.49639
UN054418		2.49453
UN057237	unknown [Medicago truncatula]	2.49145
UN042269	chlorophyll a/b-binding protein CP26 in PS II [Brassica juncea]	2.48332
UN070967	alcohol dehydrogenase [Artemisia annua]	2.47974
UN057694	unnamed protein product [Vitis vinifera]	2.47963
UN060537	Disease resistance protein RPM1, putative [Ricinus communis]	2.4787
UN082281	RecName: Full=Aminomethyltransferase, mitochondrial; AltName: Full=Glycine cleavage system T protein; Short=GCVT; Flags: Precursor	2.47475
UN058491	Thylakoid membrane phosphoprotein 14 kDa, chloroplast precursor, putative [Ricinus communis]	2.47471
UN026571		2.47419
UN008692	PREDICTED: hypothetical protein [Vitis vinifera]	2.47305
UN082597	predicted protein [Populus trichocarpa]	2.47194
UN042487	PREDICTED: hypothetical protein [Vitis vinifera]	2.45871
UN016319	ribosomal protein S19 [Lactuca sativa]	2.45359
UN005800	putative non-LTR retroelement reverse transcriptase [Arabidopsis thaliana]	2.45325
UN085493	PREDICTED: hypothetical protein [Vitis vinifera]	2.45036
UN075989	PREDICTED: hypothetical protein [Vitis vinifera]	2.44892
UN054566	unnamed protein product [Vitis vinifera]	2.44837
UN045503	APETALA2-like protein [Solanum lycopersicum]	2.4451
UN011076	PREDICTED: hypothetical protein [Vitis vinifera]	2.44411
UN026695	succinate semialdehyde dehydrogenase, putative [Ricinus communis]	2.44208
UN039803	RecName: Full=Chlorophyll a-b binding of LHCII type 1 protein; AltName: Full=Chlorophyll a-b binding of LHCII type I protein; Short=CAB; Short=LHCP	2.44094
UN105710	PREDICTED: hypothetical protein [Vitis vinifera]	2.43992
UN073665	unknown [Glycine max]	2.43804
UN069791	PREDICTED: hypothetical protein [Vitis vinifera]	2.43759
UN025816	pathogenesis-related protein 5-1 [Helianthus annuus]	2.43697
UN114891	PREDICTED: hypothetical protein [Vitis vinifera]	2.43051
UN068031	PREDICTED: hypothetical protein [Vitis vinifera]	2.4262
UN114846	PREDICTED: hypothetical protein [Vitis vinifera]	2.42573
UN016518		2.42572
UN074755	PREDICTED: hypothetical protein [Vitis vinifera]	2.4231
UN123224	PREDICTED: hypothetical protein [Vitis vinifera]	2.42056
UN014312		2.41901
UN012350	ribosomal protein S18 [Lactuca sativa]	2.419
UN043548	14-3-3 protein [Tropaeolum majus]	2.41886
UN060524		2.41811
UN096819	unknown [Glycine max]	2.41319
UN006937	protein with unknown function [Ricinus communis]	2.41072
UN052939	predicted protein [Populus trichocarpa]	2.40584
UN075251	PREDICTED: hypothetical protein [Vitis vinifera]	2.40231
UN017311	maturase K [Artemisia argyi]	2.40138
UN057795	aldo/keto reductase AKR [Manihot esculenta]	2.39956
UN058568	serine-threonine protein kinase, plant-type, putative [Ricinus communis]	2.39591
UN105480	predicted protein [Populus trichocarpa]	2.39466
UN073690	putative dicyanin blue copper protein precursor [Solanum tuberosum]	2.393
UN009459	phenylalanine ammonia-lyase [Rudbeckia hirta]	2.39149
UN079494	PREDICTED: hypothetical protein [Vitis vinifera]	2.39139
UN119019	OSIGBa0130B08.3 [Oryza sativa Indica Group]	2.39096
UN098237	Phosphoethanolamine/phosphocholine phosphatase, putative [Ricinus communis]	2.39076
UN041109	phenylalanine ammonia-lyase [Lactuca sativa]	2.39037
UN070429		2.3887
UN035469	ATPase subunit 9 [Carica papaya]	2.3886
UN087825	unnamed protein product [Vitis vinifera]	2.38724
UN108488	PREDICTED: hypothetical protein [Vitis vinifera]	2.37801
UN096566	ATP synthase gamma chain 2, chloroplast, putative [Ricinus communis]	2.37629
UN065342	PREDICTED: hypothetical protein [Vitis vinifera]	2.36999
UN095031	PREDICTED: hypothetical protein [Vitis vinifera]	2.36874
UN090691	alcohol dehydrogenase, putative [Ricinus communis]	2.36818
UN133211		2.36712
UN033607	RecName: Full=Putative ATP synthase protein YMF19; AltName: Full=Mitochondrial protein YMF19	2.36667
UN064484	constans-like protein [Chrysanthemum x morifolium]	2.36619
UN055040		2.36558
UN094899	predicted protein [Populus trichocarpa]	2.35568
UN096625	phosphoglycerate kinase [Nicotiana benthamiana]	2.3552
UN026563	putative glycolate oxidase-like FMN-binding domain protein [Olea europaea]	2.35439
UN040265		2.35227
UN080133	PREDICTED: hypothetical protein [Vitis vinifera]	2.35037
UN088822	unknown [Populus trichocarpa]	2.34734
UN077420	predicted protein [Populus trichocarpa]	2.34521
UN067234	predicted protein [Populus trichocarpa]	2.34498
UN014327	photosystem I subunit VII [Lactuca sativa]	2.34381
UN038464	light harvesting chlorophyll a/b-binding protein [Nicotiana sylvestris]	2.34201
UN061736	phenylalanine ammonia-lyase [Rudbeckia hirta]	2.34144
UN049019	unnamed protein product [Vitis vinifera]	2.33766
UN007760	chloroplast ferredoxin-NADP+ oxidoreductase precursor [Capsicum annuum]	2.33549
UN003291	hypothetical protein VITISV_013920 [Vitis vinifera]	2.3333
UN045093	RecName: Full=Phenylalanine ammonia-lyase	2.33144
UN066500	PREDICTED: hypothetical protein [Vitis vinifera]	2.3313
UN013209	Os04g0286800 [Oryza sativa Japonica Group]	2.32953
UN051639	nucleic acid binding protein, putative [Ricinus communis]	2.32786
UN037272	predicted protein [Populus trichocarpa]	2.32426
UN083454	bell-like homeodomain protein 3 [Solanum lycopersicum]	2.32348
UN037385	41 kD chloroplast nucleoid DNA binding protein (CND41) [Nicotiana sylvestris]	2.32011
UN058176	glycolate oxidase [Mikania micrantha]	2.31621
UN065540	putative leucine rich repeat transmembrane protein kinase [Corchorus olitorius]	2.31234
UN026541	Ubiquitin-conjugating enzyme [Plantago major]	2.31188
UN106854	PREDICTED: hypothetical protein [Vitis vinifera]	2.31108
UN080289	light-harvesting chlorophyll a/b-binding protein (LHCP) precursor [Lactuca sativa]	2.3096
UN080642	Lactuca sativa carotenoid cleavage dioxygenase 2	2.30815
UN048874	unknown [Glycine max]	2.30749
UN024870	CAB homologue1 [Lemna paucicostata]	2.30723
UN052910	RecName: Full=Chlorophyll a-b binding protein of LHCII type I, chloroplastic; Short=CAB; Short=LHCP; Flags: Precursor	2.30693
UN087393	predicted protein [Populus trichocarpa]	2.30607
UN127129	PREDICTED: hypothetical protein [Vitis vinifera]	2.3023
UN045607	PREDICTED: hypothetical protein [Vitis vinifera]	2.29016
UN077923	PREDICTED: hypothetical protein [Vitis vinifera]	2.28902
UN012614	PREDICTED: hypothetical protein [Vitis vinifera]	2.28781
UN026828	PREDICTED: hypothetical protein [Vitis vinifera]	2.28731
UN074127	PREDICTED: hypothetical protein [Vitis vinifera]	2.28581
UN132547		2.28333
UN120043	PREDICTED: hypothetical protein [Vitis vinifera]	2.28238
UN102010	PREDICTED: similar to chloroplast post-illumination chlorophyll fluorescence increase protein isoform 1 [Vitis vinifera]	2.27297
UN009770		2.27269
UN003937	predicted protein [Populus trichocarpa]	2.26987
UN051042	DNAJ heat shock N-terminal domain-containing protein [Arabidopsis thaliana]	2.26435
UN037515	light-harvesting chlorophyll a/b-binding protein (LHCP) precursor [Lactuca sativa]	2.2638
UN027192	hypothetical protein LI1148 [Lawsonia intracellularis PHE/MN1-00]	2.2628
UN000774	hypothetical protein VITISV_018480 [Vitis vinifera]	2.26198
UN133168	predicted protein [Populus trichocarpa]	2.26188
UN083459	predicted protein [Populus trichocarpa]	2.26008
UN079095	dual specificity protein phosphatase, putative [Ricinus communis]	2.25996
UN005768	hypothetical protein SORBIDRAFT_08g015240 [Sorghum bicolor]	2.25875
UN070868	catalase [Prunus persica]	2.2579
UN006820	glycolate oxidase [Brassica napus]	2.25739
UN066511	PREDICTED: hypothetical protein [Vitis vinifera]	2.25699
UN057461	PREDICTED: hypothetical protein [Vitis vinifera]	2.25589
UN087942	PREDICTED: hypothetical protein [Vitis vinifera]	2.25522
UN063224	PREDICTED: hypothetical protein [Vitis vinifera]	2.25519
UN067186	uncharacterized protein [Arabidopsis thaliana]	2.25233
UN080414	predicted protein [Populus trichocarpa]	2.24916
UN003140		2.24889
UN092384		2.24838
UN065127	glycolate oxidase [Mikania micrantha]	2.24613
UN105742	unnamed protein product [Vitis vinifera]	2.24283
UN092708	predicted protein [Populus trichocarpa]	2.24086
UN009290	chloroplast light-harvesting chlorophyll a/b-binding protein [Artemisia annua]	2.23897
UN052820	PREDICTED: hypothetical protein [Vitis vinifera]	2.23604
UN000941		2.23548
UN043174	X intrinsic protein [Solanum lycopersicum]	2.23191
UN108671	high affinity nitrate transporter [Spinacia oleracea]	2.23123
UN058712	PREDICTED: hypothetical protein [Vitis vinifera]	2.22891
UN030044		2.22565
UN006674	VTC2-like protein [Actinidia chinensis]	2.22512
UN106379	S-receptor kinase-like protein 1 [Senecio squalidus]	2.22186
UN123198	2-dehydro-3-deoxyphosphoheptonate aldolase/ 3-deoxy-d-arabino-heptulosonate 7-phosphate synthetase [Populus trichocarpa]	2.22048
UN081737	unnamed protein product [Vitis vinifera]	2.21779
UN101976	PREDICTED: hypothetical protein isoform 1 [Vitis vinifera]	2.217
UN002494		2.2165
UN109975	extracellular Ca2+ sensing receptor [Glycine max]	2.20887
UN007616	PREDICTED: hypothetical protein [Vitis vinifera]	2.20768
UN010266	PREDICTED: hypothetical protein [Vitis vinifera]	2.2045
UN070595		2.20388
UN122515	retrotransposon protein, putative, Ty1-copia subclass [Oryza sativa Japonica Group]	2.20377
UN005114	phenylalanine ammonia-lyase 1 [Ageratina adenophora]	2.19774
UN078617	PREDICTED: hypothetical protein [Vitis vinifera]	2.19545
UN108178	PREDICTED: hypothetical protein isoform 2 [Vitis vinifera]	2.19022
UN113518	predicted protein [Populus trichocarpa]	2.18808
UN007846	PREDICTED: hypothetical protein [Vitis vinifera]	2.18524
UN103004	PREDICTED: hypothetical protein [Vitis vinifera]	2.18524
UN058258	unnamed protein product [Vitis vinifera]	2.18523
UN045767	hypothetical protein VITISV_024616 [Vitis vinifera]	2.18475
UN120290	predicted protein [Populus trichocarpa]	2.18459
UN035885		2.18385
UN008166	aminotransferase family protein [Populus trichocarpa]	2.17945
UN074730		2.17793
UN093459	PREDICTED: hypothetical protein [Vitis vinifera]	2.17555
UN044848	PREDICTED: hypothetical protein [Vitis vinifera]	2.17403
UN088499	zeaxanthin epoxidase [Chrysanthemum x morifolium]	2.17382
UN100724	PREDICTED: hypothetical protein [Vitis vinifera]	2.17103
UN035940	light harvesting chlorophyll a/b-binding protein [Nicotiana sylvestris]	2.17038
UN010568	hypothetical protein VITISV_002308 [Vitis vinifera]	2.17034
UN070165	PREDICTED: hypothetical protein [Vitis vinifera]	2.17004
UN017377	F1-ATPase alpha subunit [Goodenia ovata]	2.16976
UN067979	predicted protein [Populus trichocarpa]	2.16909
UN077298	PREDICTED: hypothetical protein [Vitis vinifera]	2.1658
UN013687	RecName: Full=ATP synthase subunit alpha, mitochondrial	2.16201
UN064495	unknown [Medicago truncatula]	2.16171
UN124532	UDP-glycosyltransferase 71E1 [Stevia rebaudiana]	2.16169
UN083241	DNA binding protein, putative [Ricinus communis]	2.16139
UN125869	laccase, putative [Ricinus communis]	2.16124
UN063362		2.16019
UN081249	PREDICTED: hypothetical protein [Vitis vinifera]	2.15837
UN064784	MYB9A protein [Gerbera hybrid cultivar]	2.15648
UN126840	Amine oxidase [copper-containing] precursor, putative [Ricinus communis]	2.15221
UN078269	PREDICTED: hypothetical protein [Vitis vinifera]	2.14223
UN122325	granule bound starch synthase Ib precursor [Malus x domestica]	2.14165
UN026641	ORF 143 [Glycine max]	2.14021
UN094947	hypothetical protein VITISV_013188 [Vitis vinifera]	2.13988
UN077977	PREDICTED: hypothetical protein [Vitis vinifera]	2.13664
UN003043	PREDICTED: hypothetical protein [Vitis vinifera]	2.13628
UN081979		2.13614
UN066273	PREDICTED: hypothetical protein [Vitis vinifera]	2.13611
UN097978	chlorophyll a/b-binding protein CP24 precursor [Vigna radiata]	2.13369
UN091721	ATP binding protein, putative [Ricinus communis]	2.13138
UN071861	PREDICTED: hypothetical protein [Vitis vinifera]	2.12566
UN074453	Nt-iaa4.5 deduced protein [Nicotiana tabacum]	2.12037
UN048981	uncharacterized protein [Arabidopsis thaliana]	2.1196
UN063027	PREDICTED: hypothetical protein [Vitis vinifera]	2.11952
UN084143	unknown [Populus trichocarpa x Populus deltoides]	2.11928
UN056895	phenylalanine ammonia lyase [Gynura bicolor]	2.11888
UN003805	predicted protein [Populus trichocarpa]	2.11858
UN045056	PREDICTED: hypothetical protein [Vitis vinifera]	2.11665
UN079751	hypothetical protein VITISV_038532 [Vitis vinifera]	2.11608
UN018406	hypothetical protein DR_0254 [Deinococcus radiodurans R1]	2.10994
UN037301		2.1096
UN077125	predicted protein [Populus trichocarpa]	2.10682
UN067068	conserved hypothetical protein [Ricinus communis]	2.10452
UN076178	PREDICTED: hypothetical protein [Vitis vinifera]	2.1044
UN005767	RecName: Full=ATP synthase delta chain, chloroplastic; AltName: Full=F-ATPase delta chain; Flags: Precursor	2.10256
UN010611	predicted protein [Populus trichocarpa]	2.10183
UN073824	conserved hypothetical protein [Ricinus communis]	2.10171
UN027257	hypothetical protein NitoCp030 [Nicotiana tomentosiformis]	2.09927
UN087955	homeodomain protein [Helianthus annuus]	2.09894
UN003742		2.09743
UN066804	conserved hypothetical protein [Ricinus communis]	2.09452
UN101966	predicted protein [Populus trichocarpa]	2.09283
UN103384	putative phosphate permease [Mesembryanthemum crystallinum]	2.09175
UN061840	thioredoxin [Limonium bicolor]	2.08956
UN099489	hypothetical protein VITISV_030850 [Vitis vinifera]	2.08951
UN065080	chlorophyll a/b binding protein [Solanum tuberosum]	2.08796
UN124724	FtsH-like protein precursor [Solanum lycopersicum]	2.0854
UN062011	PREDICTED: hypothetical protein [Vitis vinifera]	2.08476
UN059093	PREDICTED: hypothetical protein [Vitis vinifera]	2.08436
UN011668	unnamed protein product [Vitis vinifera]	2.08412
UN033721	CmSPL9	2.0836
UN067533	plastid fatty acid desaturase [Carthamus tinctorius]	2.0823
UN055703	hypothetical protein VITISV_020543 [Vitis vinifera]	2.08066
UN045713	predicted protein [Populus trichocarpa]	2.07546
UN075737	putative MATE family transporter [Capsicum chinense]	2.07355
UN133148	Homomeric Acetyl-CoA Carboxylase (Hom-ACCase) [Ricinus communis]	2.07267
UN064121	PREDICTED: hypothetical protein [Vitis vinifera]	2.07225
UN093038	hypothetical protein VITISV_030170 [Vitis vinifera]	2.07157
UN083993	predicted protein [Populus trichocarpa]	2.07112
UN012087	PREDICTED: hypothetical protein [Vitis vinifera]	2.06915
UN118147	unnamed protein product [Vitis vinifera]	2.06885
UN012864	PREDICTED: hypothetical protein [Vitis vinifera]	2.06856
UN069844	predicted protein [Populus trichocarpa]	2.0652
UN002313	serine-threonine protein kinase, plant-type, putative [Ricinus communis]	2.06496
UN007252	unknown [Medicago truncatula]	2.06372
UN127692	PREDICTED: hypothetical protein [Vitis vinifera]	2.05957
UN132886		2.05872
UN115309	unknown [Populus trichocarpa x Populus deltoides]	2.05818
UN063273	RecName: Full=Glycine cleavage system H protein, mitochondrial; Flags: Precursor	2.05633
UN066166		2.05626
UN123126	PREDICTED: hypothetical protein [Vitis vinifera]	2.05622
UN026561		2.05585
UN040818	succinate semialdehyde dehydrogenase, putative [Ricinus communis]	2.05562
UN109396	pyruvate decarboxylase, putative [Ricinus communis]	2.05452
UN008778	maltose transporter [Malus x domestica]	2.05449
UN063291	PREDICTED: hypothetical protein isoform 2 [Vitis vinifera]	2.05298
UN080288	chlorophyll a/b-binding protein [Mesembryanthemum crystallinum]	2.05289
UN088233		2.05203
UN086619	senescence-inducible chloroplast stay-green protein 1 [Solanum lycopersicum]	2.04945
UN009611	PREDICTED: hypothetical protein [Vitis vinifera]	2.0475
UN064027	PREDICTED: hypothetical protein [Vitis vinifera]	2.04434
UN086615	PREDICTED: hypothetical protein [Vitis vinifera]	2.04344
UN133022	hypothetical protein VITISV_040650 [Vitis vinifera]	2.04265
UN042410	pyridoxal biosynthesis protein [Cucumis melo subsp. melo]	2.0418
UN052608	hypothetical protein VITISV_037700 [Vitis vinifera]	2.04125
UN092984	chlorophyll a/b-binding protein [Solanum lycopersicum]	2.03632
UN005573	4-coumarate:CoA ligase [Gynura bicolor]	2.03555
UN053135	phenylalanine ammonia-lyase2 [Lactuca sativa]	2.03545
UN052909	Unknown (protein for IMAGE:5194336) [Homo sapiens]	2.03204
UN066759	hypothetical protein VITISV_017918 [Vitis vinifera]	2.03166
UN064702	conserved hypothetical protein [Ricinus communis]	2.03091
UN069187	PREDICTED: hypothetical protein [Vitis vinifera]	2.02888
UN095693		2.02615
UN064730	unnamed protein product [Vitis vinifera]	2.02549
UN086642	2-deoxyglucose-6-phosphate phosphatase, putative [Ricinus communis]	2.02521
UN042349	one helix protein [Ipomoea nil]	2.02424
UN082081	unknown [Glycine max]	2.0236
UN062000	unknown [Populus trichocarpa]	2.02207
UN071184	hypothetical protein VITISV_020113 [Vitis vinifera]	2.02118
UN067225	hypothetical protein ARALYDRAFT_495834 [Arabidopsis lyrata subsp. lyrata]	2.02087
UN126786	Os03g0163100 [Oryza sativa Japonica Group]	2.02027
UN081209	conserved hypothetical protein [Ricinus communis]	2.01787
UN073508	PREDICTED: hypothetical protein [Vitis vinifera]	2.01775
UN052587	CmSPL3	2.01763
UN113517	predicted protein [Populus trichocarpa]	2.01622
UN073793	conserved hypothetical protein [Ricinus communis]	2.01561
UN090722	putative carotenoid cleavage dioxygenase [Chrysanthemum x morifolium]	2.01453
UN088041	unknown [Glycine max]	2.01399
UN096165	predicted protein [Populus trichocarpa]	2.01308
UN117219	orf185 [Vitis vinifera]	2.01193
UN086392	PREDICTED: hypothetical protein [Vitis vinifera]	2.01191
UN121992	4-coumarate:CoA ligase [Gynura bicolor]	2.0105
UN059475	RecName: Full=ATP synthase subunit alpha, mitochondrial	2.0081
UN133227	conserved hypothetical protein [Ricinus communis]	2.00524
UN055907	suppressor of overexpression of CO1 [Chrysanthemum x morifolium]	1.90215
UN062942	CmFTL3[Chrysanthemum x morifolium]	1.86825
UN074378	SOC1 protein [Gerbera hybrid cultivar]	1.5462
UN060037	conserved hypothetical protein [Ricinus communis]	0.496356
UN058013	6-phosphogluconolactonase, putative [Ricinus communis]	0.488246
UN070428		0.486789
UN083553		0.475771
UN012736	2-oxoglutarate (2OG) and Fe(II)-dependent oxygenase-like protein [Arabidopsis thaliana]	0.472066
UN060038	conserved hypothetical protein [Ricinus communis]	0.471798
UN063266		0.471078
UN095495	predicted protein [Populus trichocarpa]	0.466319
UN061199	predicted protein [Populus trichocarpa]	0.460374
UN060453	polyphenol oxidase [Cynara cardunculus var. scolymus]	0.455762
UN040243		0.452322
UN047938	polyphenol oxidase [Solanum quitoense]	0.45056
UN049538	PREDICTED: hypothetical protein isoform 1 [Vitis vinifera]	0.448006
UN097213	trehalose-6-phosphate synthase [Solanum lycopersicum]	0.448005
UN065396		0.447135
UN129784	fructan 1-exohydrolase IIa [Cichorium intybus]	0.446978
UN027643		0.442668
UN063265		0.442293
UN054156		0.435616
UN097363	PREDICTED: hypothetical protein [Vitis vinifera]	0.431832
UN060041		0.420673
UN010858	PREDICTED: hypothetical protein [Vitis vinifera]	0.418977
UN059992	unnamed protein product [Vitis vinifera]	0.40422
UN052908	miraculin homologue [Youngia japonica]	0.402648
UN044177	unknown [Populus trichocarpa x Populus deltoides]	0.400098
UN005254	unnamed protein product [Vitis vinifera]	0.398549
UN011636	hypothetical protein VITISV_017358 [Vitis vinifera]	0.398328
UN016180	PREDICTED: hypothetical protein [Vitis vinifera]	0.39643
UN088090	CmNF-YB8	0.4
UN072778	unnamed protein product [Vitis vinifera]	0.39244
UN096849	PREDICTED: hypothetical protein [Vitis vinifera]	0.388575
UN039880		0.386973
UN100568	RecName: Full=Beta-caryophyllene synthase	0.384507
UN035822	PREDICTED: hypothetical protein [Vitis vinifera]	0.382426
UN041026		0.380662
UN012406	PREDICTED: hypothetical protein [Vitis vinifera]	0.377991
UN050268	sesquiterpene synthase [Artemisia dracunculus]	0.354024
UN040262	TO11-3 [Taraxacum officinale]	0.348424
UN106002	trehalose 6-phosphate synthase [Gossypium hirsutum]	0.338404
UN026776		0.335883
UN012594		0.335454
UN081645	ribosome-inactivating protein [Binary vector pGV4945]	0.334895
UN064614		0.33107
UN035123	catechol oxidase [Ipomoea batatas]	0.329541
UN004331	hypothetical protein ARALYDRAFT_477490 [Arabidopsis lyrata subsp. lyrata]	0.327777
UN012678	RecName: Full=Mannose/glucose-specific lectin	0.326287
UN079203	PREDICTED: hypothetical protein isoform 2 [Vitis vinifera]	0.325381
UN063527	myoinositol oxygenase, putative [Ricinus communis]	0.323843
UN027191	TO11-3 [Taraxacum officinale]	0.3207
UN057151	RecName: Full=Beta-fructofuranosidase, soluble isoenzyme I; AltName: Full=Invertase; AltName: Full=Saccharase; AltName: Full=Sucrose hydrolase; Flags: Precursor	0.319319
UN027726		0.317043
UN012331	RecName: Full=Agglutinin alpha chain; AltName: Full=MPA	0.31383
UN051968	hypothetical protein VITISV_006012 [Vitis vinifera]	0.311972
UN054310		0.311544
UN055330	polyphenol oxidase [Pseudocydonia sinensis]	0.311083
UN067077		0.305388
UN010774	hypothetical protein SORBIDRAFT_09g022580 [Sorghum bicolor]	0.296663
UN053266	unknown [Glycine max]	0.245269
UN002595	PREDICTED: hypothetical protein [Vitis vinifera]	0.237363
UN062184		0.229822
UN073552	PREDICTED: hypothetical protein [Vitis vinifera]	0.213576
UN100480		0.205157
UN057229		0.203568
UN099841	asparagine synthetase [Helianthus annuus]	0.175578
UN044260	jasmonate-induced protein [Zea mays]	0.171472
UN065327	lipoxygenase [Nicotiana attenuata]	0.16759
UN064819	hypothetical protein SORBIDRAFT_01g041250 [Sorghum bicolor]	0.167202
UN126333	PREDICTED: hypothetical protein [Vitis vinifera]	0.152647
UN012771	hypothetical protein SORBIDRAFT_02g007760 [Sorghum bicolor]	0.141816
UN004520		0.135282
UN003816	S25-RNase [Solanum peruvianum]	0.120894
UN015817		0
UN031648		0
UN034534		0
UN056544	MADS-box transcription factor CDM44 [Chrysanthemum x morifolium]	0
UN019194		CNC
UN043322	CmTFL1-like protein	CNC
UN073994		CNC
